# Supplementary material for: Thrombin-Free Fibrillogenesis and Gelation of Fibrinogen Triggered by Magnesium Sulfate
Source: Gels. 2023 Nov 11;9(11):892. doi: 10.3390/gels9110892 (PMC10671114; doi:10.3390/gels9110892)
Supplement: Supplementary file 1 [file gels-09-00892-s001.zip]

Archive with 1 entries (1 files):
- gels-2721229-supplementary.pdf
